# Supplementary material for: Metabotyping of 30 maize hybrids under early-sowing conditions reveals potential marker-metabolites for breeding
Source: Metabolomics. 2018 Sep 26;14(10):132. doi: 10.1007/s11306-018-1427-8 (PMC6208756; doi:10.1007/s11306-018-1427-8)
Supplement: Supplementary file 7 — Table of results of Volcano plot analysis (Fig. 2) for sowing condition for all metabolites or metabolite features and starch measured in leaf of maize hybrids. Supplementary material 7 (PDF 29 KB) [file 11306_2018_1427_MOESM7_ESM.xlsx]

## Sheet: A.
	Journal: Metabolomics
	Title: Metabotyping of 30 maize hybrids under early-sowing conditions reveals potential marker metabolites for breeding
	Authors: Nadia Lamari, Vanessa Zhendre, Maria Urrutia, Stéphane Bernillon, Mickaël Maucourt, Catherine Deborde, Duyen Prodhomme, Daniel Jacob, Patricia Ballias, Dominique Rolin, Hélène Sellier, Dominique Rabier, Yves Gibon, Catherine Giauffrey, Annick Moing
	Table S4A. Results of the Volcano plot for sowing condition for all metabolite features and starch measured in young maize leaf of 30 hybrids cultivated in the field. Only identified compounds with P<0.01 after FDR correction, and ratio<0.83 or >1.2 are listed.
	Metabolite or metabolite feature	Early sowing over normal sowing ratio	-log10(Pvalue) after FDR correction
	Malate	0.366888	47.3432
	Succinate	0.640187	23.5016
	Putrescine	0.647905	6.03572
	M367T1003Feruloylquinic_acid_C	0.655923	8.16111
	Alanine	0.677068	9.59032
	M386T977HDMBOA_Glc	0.364003	7.25655
	M342T407DIBOA_Glc_	0.759169	3.37619
	M447T1460Kaempferol_3-O-glucoside	0.760211	4.53471
	M491T1406Dimethyletherpentahydroxyflavonol-glucoside	0.770258	2.58546
	M356T796HMBOA_Glc	0.794943	12.175
	M593T1412Kaempferol_3-O-rutinoside	0.802064	9.35363
	Glutamate	0.812744	13.2549
	trans_Aconitate	0.81459	5.29238
	Metabolite or metabolite feature	Early sowing over normal sowing ratio	-log10(Pvalue) after FDR correction
	M533T931Kaempferol_malonyl_glucoside	1.35191	2.28889
	Isoleucine	1.4205	20.3378
	Choline	1.42351	6.41524
	Quinate2	1.42383	10.2205
	M337T627Coumaroylquinic_acid_A	1.45055	7.1448
	M402T823DIM2BOA_Glc	1.56511	3.30076
	Shikimate	1.66703	24.0727
	M449T1234Eriodictyol_Glc	1.7473	12.3394
	Starch	2.34975	23.4268
	Fructose	2.43821	26.349
	Glucose	2.62819	30.1996
	M203T290Tryptophan	2.83834	15.2011

## Sheet: B.
	Journal: Metabolomics
	Title: Metabotyping of 30 maize hybrids under early-sowing conditions reveals potential marker metabolites for breeding
	Authors: Nadia Lamari, Vanessa Zhendre, Maria Urrutia, Stéphane Bernillon, Mickaël Maucourt, Catherine Deborde, Duyen Prodhomme, Daniel Jacob, Patricia Ballias, Dominique Rolin, Hélène Sellier, Dominique Rabier, Yves Gibon, Catherine Giauffrey, Annick Moing
	Table S4B. Results of the Volcano plot for sowing condition for all metabolite features and starch measured in young maize leaf of 30 hybrids cultivated in the field, presented in Figure 3. Only variables with P<0.001 after FDR correction, and ratio<0.5 or >2 are listed. The 10 metabolites or metabolite features with the lowest P-values on each side of the Volcano plot are in bold.
	Metabolite or metabolite feature	Early sowing over normal sowing ratio	-log10(Pvalue) after FDR correction
	M282T1449	0.0455219	26.7093
	M671T1789	0.0480592	47.6682
	M312T1719	0.0968606	34.8336
	M157T714	0.0997595	29.8842
	M444T1039	0.103445	43.2429
	M282T1657	0.108853	27.5358
	M282T1037	0.112454	41.9483
	M175T495	0.118527	30.2024
	M511T713	0.121874	30.6285
	M460T867	0.145201	47.7995
	M671T2015	0.145345	34.1955
	M623T2148	0.150936	17.6206
	M312T1110	0.165919	28.4903
	M655T1894	0.166137	45.911
	M283T1449	0.184323	24.8337
	M444T1177	0.208564	35.849
	M351T994	0.210717	33.6541
	M681T1104	0.216751	18.4053
	M669T1790	0.218645	46.8038
	M505T969	0.219239	16.9137
	M529T495	0.219943	30.5927
	M393T1466	0.223105	12.7107
	M457T1976	0.223474	26.6695
	M529T1691	0.225456	16.9158
	M659T1901	0.228046	43.2107
	M705T997	0.230136	25.688
	M444T1227	0.241196	31.5706
	M315T1670	0.246306	26.6423
	M657T1993	0.247696	47.4139
	M468T1371	0.253692	17.8966
	M486T553	0.268586	18.0958
	M757T983	0.270858	16.9393
	M233T249	0.274807	28.4391
	M633T605	0.282166	26.7686
	M155T994	0.285394	42.7793
	M173T995	0.28683	41.1188
	M283T1658	0.287716	31.092
	M785T2129	0.289282	35.0551
	M486T650	0.290543	17.1825
	M707T993	0.29284	28.1496
	M663T2178	0.298507	19.2132
	M413T217	0.300506	19.068
	M677T1184	0.301125	13.2359
	M575T210	0.312738	12.9489
	M727T991	0.314805	29.8462
	M331T2202	0.316466	24.3238
	M329T2126	0.318454	4.23698
	M474T1109	0.320668	26.2502
	M406T682	0.323972	4.83651
	M331T229	0.325849	9.09172
	M400T1011	0.332463	15.4119
	M350T877	0.338328	15.7663
	M269T969	0.350545	18.1987
	M443T2147	0.352724	17.6682
	M717T1107	0.35787	14.7034
	M701T1619	0.360798	18.5924
	M386T977HDMBOA_glc	0.364003	7.25655
	Malate	0.366888	47.3432
	M531T976	0.371989	6.61312
	M330T2121	0.373361	4.47726
	M224T977	0.377333	7.58624
	M263T368	0.379773	16.4216
	M369T1003	0.390075	20.7536
	M398T723	0.390138	28.3325
	M743T1575	0.394017	8.17542
	M447T1217	0.395038	14.5207
	M435T993	0.400958	39.3029
	M728T977	0.401149	7.68742
	M641T1890	0.403771	28.9475
	M235T970	0.404458	20.0537
	M741T1844	0.405046	23.8049
	M601T1298	0.407782	39.1511
	M643T1464	0.409059	24.6363
	M690T322	0.409824	24.8632
	M291T1183	0.412341	17.4365
	M521T2168	0.413258	39.7836
	M508T1853	0.415821	3.27523
	M743T2112	0.416573	15.9369
	M543T1887	0.416616	30.3186
	M657T2096	0.418491	24.1454
	M271T222	0.42568	12.3376
	M681T1179	0.427246	3.70465
	M313T1109	0.429791	23.5235
	M415T1464	0.432925	10.8113
	M417T1204	0.435103	6.16894
	M639T2215	0.436274	31.7453
	M558T1681	0.438728	27.6118
	M233T230	0.439268	15.0021
	M248T329	0.44038	20.8246
	M701T2189	0.445194	23.6648
	M403T2001	0.445601	14.0641
	M249T1038	0.448645	11.4437
	M415T1920	0.448909	4.24095
	M575T1326	0.449178	5.2984
	M561T1471	0.449953	7.91963
	M819T2129	0.450162	28.4953
	M451T993	0.451482	32.8379
	M236T614	0.451779	18.5188
	M195T231	0.452919	12.8192
	M357T2108	0.453001	7.58268
	M385T994	0.454846	40.9916
	M491T1673	0.456563	9.59123
	M403T994	0.459489	44.6567
	M501T2109	0.460476	8.36771
	M549T1308	0.46211	13.79
	M472T555	0.462185	22.389
	M419T217	0.464159	20.0584
	M203T2151	0.464433	28.4711
	M673T1600	0.46727	37.2524
	M173T1301	0.46855	19.1624
	M431T1846	0.469335	18.5834
	M236T416	0.470646	19.2696
	M793T980	0.471108	4.56245
	M294T636	0.471756	17.4524
	M713T795	0.473043	9.56314
	M521T1951	0.474273	13.1097
	M319T1032	0.475256	5.93079
	M787T2130	0.475637	29.1009
	M445T2086	0.476516	18.1224
	M576T964	0.476634	11.1198
	M397T218	0.478929	20.3886
	M454T976	0.479934	6.04605
	M535T1190	0.480599	13.4535
	M618T854	0.481059	6.96602
	M422T977	0.481689	4.96137
	M365T1349	0.481973	23.5291
	M576T1134	0.48335	8.76873
	M492T526	0.484388	15.8225
	M632T1163	0.491066	3.41457
	M446T878	0.491144	21.1615
	M371T1905	0.493816	4.29135
	M584T496	0.4941	22.0044
	M611T1525	0.495481	4.28749
	M321T906	0.497973	9.25948
	M194T994	0.499562	44.9761
	Metabolite or metabolite feature	Early sowing over normal sowing ratio	-log10(Pvalue) after FDR correction
	M799T1233	4.66734	7.49037
	M644T291	3.92981	30.2958
	M411T1644	3.72002	9.7065
	M845T642	3.71129	4.99904
	M543T1589	3.53535	14.0538
	M246T686	3.47463	17.9402
	M782T1853	3.41203	18.2578
	M764T2017	3.39163	18.4967
	M511T222	3.3583	19.9875
	M364T686	3.29438	17.6724
	M845T641	3.22493	5.36708
	M844T642	3.19021	5.03544
	M515T1690	3.15392	12.9737
	M231T745	3.0651	21.6261
	M657T452	3.047	12.1069
	M531T1352	3.04501	16.64
	M526T320	2.97207	13.8959
	M513T1652	2.94979	7.63584
	M731T1696	2.94614	25.6345
	M676T642	2.93663	5.39007
	M527T568	2.91665	19.0723
	M803T632	2.89732	8.78375
	M399T700	2.84424	13.755
	M202T686	2.84418	17.2778
	M203T290Tryptophan	2.83834	15.2011
	M745T2044	2.80845	13.9595
	M385T334	2.77748	33.5556
	M466T600	2.77384	7.19063
	M561T1938	2.68855	4.8763
	M384T989	2.65079	34.3392
	M579T1197	2.64698	13.5043
	Glucose	2.62819	30.1996
	M785T625	2.61401	8.45471
	M730T1700	2.60354	20.9739
	M465T993	2.58231	4.28945
	M355T252	2.56898	15.9373
	M405T1335	2.55326	4.73296
	M189T297	2.53568	39.8227
	M401T330	2.51025	56.4222
	Fructose	2.43821	26.349
	M244T686	2.43524	17.6994
	M475T289	2.39726	34.6505
	M371T1683	2.38101	12.8286
	M490T409	2.35537	26.2309
	Starch	2.34975	23.4268
	M303T635	2.32816	5.06329
	M557T671	2.31614	24.3127
	M499T350	2.31145	10.1073
	M423T981	2.30822	9.81187
	M545T290	2.29971	8.66952
	M527T852	2.29889	40.0494
	M352T327	2.27915	32.589
	M506T289	2.27899	15.9786
	M304T686	2.22992	15.469
	M421T765	2.21477	8.43707
	M545T1180	2.20031	6.95234
	M447T614	2.1984	7.79151
	M545T1514	2.19008	12.6669
	M803T1160	2.18308	5.61516
	M546T1516	2.1729	12.9863
	M311T746	2.16555	28.8427
	M483T608	2.15908	6.62886
	M408T599	2.15899	11.3621
	M481T622	2.15465	6.98794
	M1033T1618	2.15038	5.94211
	M285T615	2.13293	6.78972
	M799T1683	2.12627	5.61362
	M419T302	2.12547	45.4792
	M366T596	2.12247	24.4652
	M353T1683	2.11693	13.0658
	M526T599	2.11422	11.0989
	M636T1348	2.10358	7.01901
	M465T628	2.09768	6.79229
	M490T1092	2.09611	9.96724
	M465T846	2.09548	7.8756
	M682T449	2.09242	19.9897
	M445T289	2.08999	12.6466
	M606T879	2.08674	8.97158
	M369T1195	2.07434	7.42419
	M401T515	2.07041	8.41436
	M465T771	2.06045	9.44887
	M691T623	2.06044	8.70357
	M493T1277	2.05972	12.7069
	M675T639	2.04057	6.69468
	M499T1232	2.04031	12.7134
	M366T301	2.03642	25.8029
	M399T1233	2.03275	13.4826
	M209T288	2.03036	23.1176
	M387T328	2.02487	22.1187
	M345T665	2.01821	14.527
	M353T1620	2.01818	6.00305
	M219T1233	2.0159	13.5446
	M397T1328	2.01013	14.1033
	M311T800	2.00982	23.9993
	M413T1619	2.00942	5.09185
	M371T1619	2.0086	5.31985
	M425T325	2.00831	24.6564
